# Supplementary material for: Comparative Analysis of the Complete Mitochondrial Genomes of Five Species of Ricaniidae (Hemiptera: Fulgoromorpha) and Phylogenetic Implications
Source: Biology (Basel). 2022 Jan 7;11(1):92. doi: 10.3390/biology11010092 (PMC8772989; doi:10.3390/biology11010092)
Supplement: Supplementary file 1 [file biology-11-00092-s001.zip]

Archive with 9 entries (9 files):
- Figure S1 tRNA Pochazia confusa.jpg
- Figure S2 tRNA Pochazia discreta.jpg
- Figure S3 tRNA Pochazia guttifera.jpg
- Figure S4 tRNA Ricania simulans.jpg
- Figure S5 tRNA Ricania fumosa.jpg
- Figure S6. Phylogenetic trees obtained from PhyloBayes based on the data sets of PCG, PCGRNA, PCG12 and PCG12RNA.jpg
- Figure S7. Phylogenetic trees obtained from IQ-TREE and MrBayes based on the data sets of PCG-AA.jpg
- Figure S8. Phylogenetic trees obtained from PhyloBayes based on the data sets of PCG-AA.jpg
- Supplementary Tables S1-S10.pdf
